# Supplementary material for: Preparation and Evaluation of Hepatoma-Targeting Glycyrrhetinic Acid Composite Micelles Loaded with Curcumin
Source: Pharmaceuticals (Basel). 2025 Mar 23;18(4):448. doi: 10.3390/ph18040448 (PMC12030034; doi:10.3390/ph18040448)
Supplement: Supplementary file 1 [file pharmaceuticals-18-00448-s001.zip]

Archive with 1 entries (1 files):
- pharmaceuticals-3525505-supplementary.pdf
